# Supplementary material for: Kinetics in lumbosacral and lower-limb joints of sprinters during barbell hip thrust compared to deadlift and back squat
Source: PLoS One. 2021 Jul 1;16(7):e0251418. doi: 10.1371/journal.pone.0251418 (PMC8248606; doi:10.1371/journal.pone.0251418)
Supplement: S1 Table — (XLSX) [file pone.0251418.s003.xlsx]

## Sheet: Sheet1
Subject#	Peak extension moment [Nm]									Peak power absorption [W]									Peak power generation [W]
	Lumbo-pelvic joint			Hip joint			Knee joint			Lumbo-pelvic joint			Hip joint			Knee joint			Lumbo-pelvic joint			Hip joint			Knee joint
	HT	DL	BS	HT	DL	BS	HT	DL	BS	HT	DL	BS	HT	DL	BS	HT	DL	BS	HT	DL	BS	HT	DL	BS	HT	DL	BS
1	343.376	411.14	211.81	208.282	241.631	110.894	42.9791	14.5901	119.657	-205.848	-119.741	-65.1515	-113.468	-180.271	-48.9497	-7.54303	-34.4357	-79.317	255.55	349.279	138.965	181.686	375.138	193.506	12.7914	33.8313	335.655
2	360.973	328.938	348.116	232.296	206.39	192.269	21.738	-22.0654	115.569	-66.5563	-129.594	-58.9826	-323.41	-181.856	-112.766	-54.2564	-40.0321	-70.0253	142.048	396.716	178.359	544.347	382.785	453.528	11.1374	20.2563	98.7121
3	332.207	393.259	311.076	221.251	237.516	150.578	82.5477	16.6839	153.13	-140.282	-182.767	-47.1732	-136.684	-151.005	-89.7562	-22.0772	-19.7406	-166.859	268.15	325.203	164.931	228.232	348.942	288.227	27.3876	16.2245	225.381
4	309.171	303.859	236.56	199.257	170.508	154.411	89.7459	11.3852	134.163	-230.435	-128.358	-22.633	-181.949	-105.73	-86.8542	-36.8807	-9.18621	-109.46	245.658	193.199	71.5175	217.084	177.638	209.637	36.6229	12.7406	238.814
5	431.83	463.603	373.187	245.399	253.196	179.843	102.745	0.0506967	181.093	-400.889	-161.141	-53.0135	-250.179	-132.693	-107.417	-34.113	-20.5201	-167.48	572.818	290.712	248.536	270.124	298.436	326.711	56.9335	17.7604	381.46
6	398.339	451.28	273.841	253.446	250.821	158.885	70.5252	7.61222	148.263	-232.488	-294.402	-38.1761	-338.154	-188.276	-82.9457	-25.7857	-53.0632	-100.716	254.635	477.466	76.7976	293.566	390.927	271.866	54.1246	35.616	256.155
7	339.805	375.895	303.307	215.257	260.633	155.476	30.2405	32.3709	162.853	-188.929	-192.454	-30.949	-209.94	-348.265	-116.062	-8.84685	-58.8579	-213.095	328.712	486.627	122.314	286.135	396.916	195.259	17.5624	35.398	249.326
8	382.925	416.532	309.789	257.716	259.536	164.26	63.9134	45.5379	184.243	-354.657	-182.561	-74.3199	-375.929	-211.29	-125.165	-33.9455	-35.4942	-280.322	438.276	568.479	166.196	403.43	330.743	360.234	45.197	15.7188	464.006
9	460.981	509.392	456.564	244.448	268.177	246.409	122.666	67.7813	205.478	-541.06	-241.027	-124.419	-305.436	-296.648	-200.63	-45.5134	-54.3861	-340.492	1177.61	844.873	290.755	412.77	443.484	360.612	108.629	33.9463	350.083
10	460.246	504.271	423.798	288.308	300.541	223.621	25.3781	60.3008	159.694	-139.777	-225.327	-47.1191	-178.413	-232.462	-125.091	-24.6299	-76.708	-175.195	395.311	674.589	170.461	388.753	373.108	367.504	11.9676	29.9807	262
11	415.998	356.538	274.619	246.265	215.072	153.281	74.8576	27.7594	138.028	-464.149	-162.62	-75.4836	-278.868	-217.644	-64.8407	-30.8527	-38.3004	-65.9104	638.129	305.613	198.282	306.77	316.384	241.436	31.535	28.4345	142.78
