# Supplementary material for: Kinetics in lumbosacral and lower-limb joints of sprinters during barbell hip thrust compared to deadlift and back squat
Source: PLoS One. 2021 Jul 1;16(7):e0251418. doi: 10.1371/journal.pone.0251418 (PMC8248606; doi:10.1371/journal.pone.0251418)
Supplement: S2 Table — (XLSX) [file pone.0251418.s004.xlsx]

## Sheet: Sheet1
100% normalized time [%]	Lumbo-pelvic joint									Hip joint									Knee joint
	Extension moment [Nm]			Power [W]			Trunk backward-bending angle [deg]			Extension moment [Nm]			Power [W]			Flexion angle [deg]			Extension moment [Nm]			Power [W]			Extension angle [deg]
	HT	DL	BS	HT	DL	BS	HT	DL	BS	HT	DL	BS	HT	DL	BS	HT	DL	BS	HT	DL	BS	HT	DL	BS	HT	DL	BS
1	258.37	163.038	72.0431	-19.5331	-63.5778	1.54523	7.61503	-7.92965	1.62338	151.62	58.8074	27.9685	-22.7378	-28.8587	-27.6947	21.3182	11.3954	17.2887	9.50126	-3.17033	16.1149	-94.2688	-14.2264	-18.0364	-1.65974	2.01207	-11.4707
2	257.662	167.442	74.498	-27.7746	-74.4971	-0.900119	7.51968	-8.64761	1.64295	151.915	60.9398	30.7269	-37.3102	-36.1063	-34.3563	21.5345	12.2917	18.9808	8.62689	-3.52594	18.7984	-94.3363	-14.7012	-19.26	-1.59706	1.95457	-16.743
3	257.829	171.58	78.1056	-36.3517	-83.8564	-4.42775	7.38991	-9.43911	1.59921	152.492	63.8121	32.5693	-51.3841	-43.8196	-38.9003	21.8524	13.3288	20.8421	8.87759	-4.37453	22.4829	-94.4532	-15.2391	-20.7491	-1.60219	2.23275	-24.384
4	258.548	176.852	86.1449	-45.1552	-93.3885	-8.251	7.22513	-10.295	1.48489	154.023	66.8449	37.1254	-65.4419	-50.887	-45.9548	22.2666	14.4874	22.8251	8.89392	-4.92668	26.9203	-94.6177	-15.8165	-22.4939	-1.49811	2.0352	-34.6684
5	259.206	182.366	97.1355	-53.9551	-102.251	-12.8022	7.02571	-11.2066	1.30479	155.515	70.8032	41.81	-79.1067	-58.8259	-53.5469	22.772	15.7452	24.8868	9.62022	-5.55902	32.1977	-94.8276	-16.4126	-24.4669	-1.60152	1.92533	-46.0978
6	260.39	187.967	104.84	-62.7712	-109.162	-17.163	6.79267	-12.164	1.07355	157.563	74.0608	47.1228	-92.7016	-64.476	-62.201	23.3636	17.0828	26.9866	10.3398	-6.10223	37.0969	-95.0806	-17.0139	-26.6201	-1.80529	1.83149	-55.9279
7	262.402	193.54	114.002	-71.5608	-115.237	-20.7339	6.52751	-13.1538	0.811125	159.925	77.5276	52.1933	-106.281	-70.1315	-69.0104	24.0365	18.4855	29.09	11.8025	-6.61433	42.6069	-95.3737	-17.6155	-28.8956	-2.25177	1.6322	-66.2767
8	264.518	199.203	123.688	-79.8298	-120.288	-23.1316	6.23303	-14.162	0.538141	162.491	81.9333	58.3202	-120.074	-76.8355	-76.0248	24.7876	19.9446	31.175	13.837	-6.86932	48.1693	-95.7041	-18.2208	-31.2448	-3.04186	1.53466	-77.1873
9	265.936	205.805	133.018	-87.0193	-124.563	-24.1872	5.91335	-15.1772	0.270678	165.024	86.5673	62.9223	-133.869	-83.849	-80.7397	25.6145	21.4562	33.2303	15.8817	-7.02426	53.9382	-96.0688	-18.8388	-33.6361	-4.04774	1.64934	-87.7459
10	267.522	212.722	142.017	-93.2803	-128.208	-24.4366	5.57335	-16.1908	0.018288	167.671	91.7996	66.3096	-147.752	-91.9309	-83.4739	26.5152	23.0182	35.2483	18.3272	-7.77683	61.5492	-96.4643	-19.4776	-36.0455	-5.27106	2.51835	-100.677
11	268.975	219.63	150.139	-98.5561	-131.283	-23.8606	5.21787	-17.1984	-0.214432	169.839	96.5917	70.7107	-160.831	-99.0959	-87.4937	27.4869	24.6255	37.2238	20.7409	-8.71967	68.36	-96.8869	-20.1398	-38.4491	-6.58767	3.57832	-112.463
12	270.61	227.237	156.652	-103.286	-134.338	-22.8	4.85087	-18.199	-0.427203	171.905	101.856	74.508	-173.353	-106.67	-90.3784	28.5247	26.2669	39.1548	23.7455	-10.2819	75.3887	-97.3324	-20.8236	-40.8238	-8.24611	4.79205	-123.04
13	272.426	234.143	162.815	-107.921	-136.449	-21.8185	4.47407	-19.1909	-0.623917	174.165	106.394	78.2327	-185.154	-112.717	-93.164	29.6213	27.9296	41.0405	26.7197	-11.7503	82.3288	-97.7965	-21.5262	-43.1493	-9.99467	5.6036	-131.324
14	273.924	242.109	168.158	-112.701	-138.235	-21.2832	4.08664	-20.1707	-0.811609	175.59	110.997	81.5539	-194.848	-118.765	-95.303	30.7669	29.6033	42.8802	29.2191	-12.8909	86.897	-98.2745	-22.2434	-45.4098	-11.6029	6.101	-133.986
15	275.382	250.667	173.126	-118.183	-139.98	-21.3417	3.68613	-21.1347	-0.998736	177.844	117.262	84.4663	-203.849	-126.379	-96.3729	31.9502	31.2826	44.6714	31.7997	-14.2596	92.2326	-98.7616	-22.9714	-47.5948	-13.1395	6.80142	-137.345
16	276.145	257.998	178.436	-123.908	-140.567	-21.9894	3.26958	-22.0795	-1.19106	179.272	122.574	87.4025	-209.941	-132.553	-96.9076	33.16	32.9677	46.4117	34.0879	-15.0917	98.6868	-99.2538	-23.7073	-49.6984	-14.4507	7.51511	-140.74
17	277.263	265.301	184.013	-130.034	-141.274	-22.6266	2.83446	-23.0039	-1.38838	180.74	127.66	89.5796	-214.919	-138.593	-96.3414	34.385	34.6587	48.1002	36.4198	-15.8644	104.215	-99.747	-24.4462	-51.7185	-15.8111	8.52415	-141.908
18	278.709	272.181	189.956	-136.315	-141.681	-23.2422	2.37972	-23.9085	-1.58763	182.371	133.458	92.9554	-218.376	-144.443	-96.6957	35.6157	36.3516	49.7364	38.9286	-16.5069	109.351	-100.238	-25.1798	-53.6575	-17.2225	8.80043	-141.942
19	280.043	279.465	195.994	-142.735	-142.337	-23.9276	1.90573	-24.7943	-1.78677	183.76	137.808	97.5319	-220.325	-148.117	-97.787	36.8442	38.0413	51.3185	40.8975	-16.5469	113.379	-100.723	-25.8985	-55.5204	-18.2064	8.52045	-139.723
20	281.723	288.379	201.584	-149.948	-143.849	-24.499	1.41286	-25.6612	-1.98454	184.967	143.587	101.438	-220.432	-153.341	-97.6175	38.0638	39.7247	52.8439	43.0714	-17.458	116.844	-101.2	-26.5949	-57.312	-19.0308	8.6131	-137.134
21	283.167	295.533	206.818	-157.618	-144.513	-24.9121	0.900058	-26.5097	-2.18006	186.018	148.482	104.769	-218.868	-157.569	-96.5006	39.2669	41.3984	54.3121	44.6157	-19.1085	120.101	-101.666	-27.2635	-59.0379	-19.4021	9.07628	-135.145
22	285.128	302.897	212.522	-166.096	-145.663	-26.0149	0.364893	-27.3418	-2.37538	187.525	153.449	108.576	-216.534	-161.215	-95.6287	40.4455	43.0578	55.7227	45.6404	-20.5041	122.231	-102.12	-27.9	-60.7049	-19.4479	9.31888	-132.369
23	287.419	309.372	217.055	-174.969	-147.046	-27.5006	-0.195335	-28.1611	-2.57495	188.876	157.725	110.753	-212.776	-163.097	-93.0118	41.5919	44.6967	57.0739	46.8707	-20.8182	124.595	-102.561	-28.5024	-62.3193	-19.5881	8.80432	-129.776
24	289.568	316.887	220.957	-183.515	-148.776	-28.9925	-0.781814	-28.9699	-2.78065	189.766	164.345	113.26	-207.616	-167.633	-90.2726	42.7011	46.3113	58.3634	47.9161	-22.1689	126.73	-102.987	-29.0742	-63.8809	-19.4682	8.85637	-125.929
25	291.308	324.77	224.716	-191.791	-150.452	-30.1378	-1.39357	-29.7679	-2.9905	190.595	169.598	115.397	-201.76	-170.624	-87.4291	43.7706	47.9011	59.5914	48.6963	-23.7174	129.171	-103.398	-29.6218	-65.3841	-19.0565	9.0709	-121.943
26	293.35	331.199	228.411	-199.054	-150.88	-30.8479	-2.02737	-30.5532	-3.20105	191.866	175.293	118.054	-196.183	-173.749	-85.0163	44.8005	49.466	60.7614	49.2833	-25.7151	131.388	-103.793	-30.1534	-66.8246	-18.5568	10.014	-117.562
27	295.694	337.799	232.323	-205.024	-151.006	-31.225	-2.67789	-31.3241	-3.41028	193.087	179.797	119.942	-191.16	-175.903	-82.4137	45.7927	51.0082	61.88	49.7156	-27.0881	133.019	-104.17	-30.6817	-68.2043	-17.9474	10.8607	-113.224
28	298.394	344.579	236.271	-209.277	-151.177	-31.6136	-3.33881	-32.0796	-3.6187	194.729	185.128	121.797	-187.076	-178.596	-79.9921	46.7503	52.5293	62.9518	50.2335	-28.5497	132.932	-104.529	-31.2209	-69.5275	-17.3792	11.6945	-107.873
29	301.325	350.235	239.81	-211.875	-150.485	-32.0048	-4.00382	-32.8192	-3.82788	196.482	189.053	123.262	-183.273	-179.705	-77.146	47.6767	54.0283	63.977	50.7004	-28.8317	133.723	-104.869	-31.7831	-70.7959	-16.787	12.0549	-103.553
30	304.256	355.732	242.559	-213.224	-149.516	-31.9427	-4.66813	-33.5435	-4.03705	197.897	194.078	125.626	-178.89	-181.613	-74.9822	48.5747	55.5048	64.9554	50.9761	-29.7766	135.13	-105.19	-32.383	-72.0084	-16.0723	12.8145	-99.7285
31	306.679	360.722	245.598	-213.395	-148.478	-31.6202	-5.32836	-34.2534	-4.24386	198.908	197.011	127.497	-174.422	-181.356	-72.545	49.4459	56.9606	65.8882	51.1462	-30.2781	136.437	-105.492	-33.0384	-73.1643	-15.3035	13.3148	-95.7982
32	309.121	365.106	249.094	-212.554	-147.003	-31.441	-5.98113	-34.949	-4.44805	200.491	201.107	129.061	-170.88	-182.604	-70.0901	50.2928	58.3995	66.7778	51.1705	-30.2863	138.518	-105.776	-33.7632	-74.2666	-14.4786	14.0153	-92.6757
33	311.66	370.271	251.746	-210.438	-145.412	-31.5156	-6.6222	-35.6285	-4.65119	202.023	206.378	130.757	-167.701	-185.046	-67.7871	51.1193	59.8249	67.6265	51.142	-29.9155	139.624	-106.042	-34.5628	-75.3193	-13.631	14.1239	-89.1342
34	314.285	373.922	254.217	-206.898	-142.82	-31.693	-7.24678	-36.2894	-4.85481	202.873	209.861	131.803	-164.633	-185.986	-65.4561	51.9297	61.2384	68.4369	51.1963	-29.7892	140.584	-106.292	-35.4336	-76.325	-12.805	14.6093	-85.5037
35	316.886	377.779	256.185	-202.627	-140.017	-31.8445	-7.8514	-36.9298	-5.05939	204.226	212.191	133.39	-162.072	-184.765	-63.3749	52.7268	62.638	69.2114	51.094	-28.872	141.681	-106.526	-36.3654	-77.285	-11.922	14.5408	-81.9912
36	319.043	381.903	257.67	-198.494	-137.117	-32.026	-8.43647	-37.5492	-5.2647	205.571	215.735	134.376	-158.465	-184.015	-61.0509	53.508	64.0177	69.9513	50.6972	-27.9884	141.954	-106.745	-37.3429	-78.2002	-10.9983	14.1525	-78.1245
37	321.25	384.134	260.019	-195.048	-133.548	-32.3746	-9.00517	-38.1474	-5.47092	206.776	218.117	136.017	-153.669	-181.488	-58.9533	54.2669	65.373	70.6578	50.1294	-26.719	142.742	-106.948	-38.3507	-79.0721	-10.0603	13.1228	-74.7741
38	323.67	386.593	262.216	-192.56	-130.265	-33.0378	-9.56155	-38.7246	-5.67975	207.477	220.083	137.215	-146.944	-177.555	-56.5629	54.9954	66.6973	71.331	49.5267	-25.8284	144.004	-107.136	-39.3718	-79.9033	-9.16327	12.1085	-71.7072
39	326.316	389.008	264.531	-190.806	-127.689	-33.8508	-10.1092	-39.283	-5.89306	208.708	222.644	138.38	-138.906	-172.694	-53.9907	55.6863	67.9808	71.9693	49.3759	-23.7552	145.242	-107.307	-40.3891	-80.6964	-8.30692	10.4613	-68.8449
40	328.893	392.237	266.467	-189.044	-125.865	-34.53	-10.6499	-39.8265	-6.11073	209.861	225.949	140.042	-129.674	-167.862	-51.5093	56.3346	69.2155	72.5738	49.2401	-22.4647	146.118	-107.464	-41.3915	-81.4552	-7.45589	9.48956	-66.0903
41	330.876	394.685	268.667	-186.657	-124.414	-35.0429	-11.1843	-40.358	-6.33185	210.367	227.93	141.472	-119.756	-161.524	-49.154	56.9371	70.3965	73.1467	48.813	-20.2083	146.925	-107.605	-42.3738	-82.1847	-6.60881	7.89278	-63.8112
42	332.334	397.195	271.112	-183.479	-123.507	-35.4543	-11.7126	-40.881	-6.55551	210.752	229.157	142.633	-109.341	-153.929	-46.8975	57.4912	71.5186	73.6912	48.1782	-18.4447	147.377	-107.731	-43.3323	-82.8898	-5.78214	6.61258	-61.692
43	333.755	396.661	273.952	-179.549	-121.345	-35.6326	-12.2337	-41.3972	-6.78018	211.62	230.016	143.592	-99.3775	-146.068	-44.8093	57.9969	72.5777	74.2102	47.5021	-16.4065	147.13	-107.843	-44.2649	-83.5732	-5.00686	5.3645	-59.3601
44	336.088	398.624	276.336	-175.269	-119.514	-35.2473	-12.7455	-41.9052	-7.00278	212.75	231.46	144.633	-89.6634	-138.097	-42.9017	58.4554	73.573	74.7059	47.0542	-13.9368	146.678	-107.942	-45.1694	-84.2346	-4.35758	3.9077	-56.8112
45	338.613	400.793	278.202	-169.627	-117.064	-34.5718	-13.2448	-42.4016	-7.22056	214.071	233.383	145.881	-80.597	-130.874	-41.0821	58.8696	74.5081	75.1796	46.639	-12.5709	146.353	-108.03	-46.0457	-84.8706	-3.82195	3.02061	-53.8971
46	340.698	402.483	280.289	-162.23	-113.493	-33.9122	-13.7271	-42.8824	-7.43327	215.094	234.518	147.788	-71.6479	-123.334	-39.3323	59.2424	75.388	75.6305	46.182	-11.0807	146.557	-108.107	-46.8981	-85.4758	-3.39047	2.26344	-50.7322
47	342.185	402.509	281.431	-153.313	-108.647	-33.3074	-14.1881	-43.3437	-7.64246	215.861	234.288	147.977	-62.4872	-114.735	-36.8376	59.5762	76.214	76.0565	45.6819	-9.71397	146.547	-108.175	-47.7294	-86.0447	-3.01265	1.58549	-47.2176
48	344.177	402.451	283.18	-143.719	-103.594	-32.7768	-14.624	-43.7837	-7.8494	216.449	234.392	148.145	-53.2195	-105.611	-34.1741	59.8719	76.9815	76.4554	45.4075	-7.45575	146.764	-108.235	-48.5332	-86.5743	-2.72309	0.504668	-43.6206
49	346.575	403.088	284.827	-134.396	-98.5989	-32.1181	-15.0339	-44.2021	-8.05412	217.427	234.93	149.184	-43.6711	-95.4092	-31.7406	60.1278	77.6816	76.8256	45.2213	-5.15253	147.172	-108.287	-49.2935	-87.0654	-2.51424	-0.525728	-40.1343
50	348.56	403.758	286.895	-125.106	-93.451	-31.2153	-15.4191	-44.5983	-8.25514	218.371	234.765	150.866	-33.7659	-84.5081	-29.4309	60.3401	78.3066	77.1669	44.9927	-2.53461	147.208	-108.334	-49.9913	-87.5217	-2.37818	-1.47831	-36.7856
51	349.272	404.145	289.195	-115.603	-88.3404	-29.9281	-15.7795	-44.9726	-8.44978	218.786	235.266	152.342	-23.5534	-73.3123	-27.1019	60.5066	78.8523	77.4796	45.0437	-0.0516811	147.343	-108.374	-50.6106	-87.9469	-2.318	-1.85427	-33.6862
52	351.108	404.972	290.798	-104.796	-82.8339	-28.1552	-16.1129	-45.3249	-8.63493	220.059	235.467	152.546	-13.398	-62.1907	-24.6679	60.627	79.317	77.7657	45.0901	1.87476	147.238	-108.409	-51.1385	-88.3427	-2.26932	-1.42964	-30.43
53	353.299	404.655	291.998	-92.7722	-76.2634	-25.963	-16.4162	-45.6514	-8.80709	221.063	235.109	153.611	-2.88154	-51.0941	-22.6827	60.7017	79.702	78.0283	45.3833	3.26322	147.266	-108.44	-51.5654	-88.7069	-2.23567	-0.579002	-26.92
54	355.649	404.645	293.008	-79.4298	-68.978	-23.9434	-16.686	-45.9486	-8.96505	221.979	235.546	154.467	7.89102	-40.2373	-20.8318	60.7306	80.0085	78.2695	45.8754	4.19957	147.765	-108.467	-51.885	-89.0321	-2.17614	0.704497	-22.8379
55	358.076	404.313	293.557	-65.4691	-61.5785	-22.3123	-16.9194	-46.2138	-9.11099	223.133	236.343	155.313	19.3479	-28.9812	-19.0276	60.7121	80.2358	78.491	46.4583	5.34247	148.107	-108.489	-52.0933	-89.31	-2.03644	1.98217	-18.0992
56	360.576	404.442	294.539	-51.709	-54.6193	-21.1995	-17.116	-46.4477	-9.24782	224.39	236.111	156.221	32.0503	-17.2109	-17.3831	60.6417	80.3802	78.6953	46.92	5.76468	147.98	-108.505	-52.1889	-89.5331	-1.76409	3.19473	-12.8307
57	364.34	404.466	295.491	-37.813	-48.1855	-20.6222	-17.2768	-46.653	-9.37882	226.049	236.538	156.575	46.0136	-4.92321	-15.4388	60.5135	80.4368	78.883	47.5007	5.82872	147.595	-108.515	-52.1738	-89.6959	-1.37659	4.24036	-7.19209
58	366.233	404.137	296.688	-23.7105	-42.4785	-20.4123	-17.401	-46.8339	-9.5072	227.322	236.865	157.582	60.7216	8.36827	-13.0631	60.3232	80.3978	79.0503	48.2372	5.26596	147.32	-108.517	-52.0485	-89.7947	-0.923256	5.08324	-1.57045
59	367.632	404.255	297.956	-7.98945	-36.8932	-20.3742	-17.4851	-46.9925	-9.63472	227.815	236.175	158.863	75.3056	22.6799	-10.2626	60.0697	80.2549	79.1922	49.0031	4.991	146.703	-108.512	-51.8091	-89.8303	-0.399746	5.70706	3.77657
60	368.615	403.567	299.847	10.1956	-30.8647	-20.2737	-17.523	-47.1269	-9.76143	228.199	236.102	159.846	89.2582	37.3864	-7.04578	59.7542	80.002	79.3042	49.821	3.69955	146.084	-108.498	-51.4505	-89.8072	0.196195	6.03391	8.58177
61	369.355	402.86	302.156	30.4316	-25.051	-19.8336	-17.5084	-47.2348	-9.88644	228.689	234.999	160.492	102.545	52.3843	-3.615	59.3782	79.6349	79.3834	50.7002	2.31453	145.219	-108.475	-50.9699	-89.7327	0.855131	6.1147	12.8645
62	370.49	402.904	304.174	52.1599	-19.6887	-18.5593	-17.4355	-47.3172	-10.0068	229.423	234.814	161.553	115.465	68.3068	-0.241307	58.9435	79.1474	79.429	51.5407	1.46303	144.637	-108.442	-50.3666	-89.6127	1.57676	6.29116	16.6866
63	370.862	401.761	306.336	75.7509	-14.7452	-16.3867	-17.2994	-47.3757	-10.118	229.603	234.868	162.958	127.359	84.5264	3.28869	58.4522	78.5356	79.4409	52.2945	-0.152196	144.511	-108.397	-49.644	-89.4504	2.37524	5.66955	20.36
64	370.26	400.129	308.285	100.974	-9.89428	-13.5912	-17.0949	-47.4113	-10.2163	229.492	233.603	163.312	138.415	99.8458	6.94754	57.9082	77.7992	79.4186	52.9176	-1.1385	143.794	-108.341	-48.8125	-89.2464	3.23384	5.38492	23.9337
65	368.994	398.128	309.525	126.855	-4.97782	-10.59	-16.8195	-47.4234	-10.2998	228.997	232.425	163.936	148.567	115.303	10.8121	57.3145	76.9401	79.3603	53.3309	-3.04565	142.967	-108.273	-47.8858	-88.9987	4.18653	3.89968	27.5958
66	367.638	395.998	310.714	152.722	0.180635	-7.62616	-16.473	-47.4106	-10.3686	228.232	231.224	164.075	158.051	130.288	15.0618	56.6722	75.9597	79.2629	53.839	-5.08443	142.323	-108.191	-46.8773	-88.7037	5.23001	1.74019	31.528
67	366.491	393.796	311.356	177.982	5.57861	-4.70973	-16.0566	-47.3705	-10.4231	227.737	229.839	164.402	167.597	145.013	19.8018	55.9815	74.8605	79.1221	54.6184	-6.89541	141.71	-108.094	-45.7976	-88.3584	6.36469	-0.578575	35.6382
68	364.896	393.04	312.379	202.078	11.5508	-1.97898	-15.5732	-47.2998	-10.4636	227.004	229.041	164.306	177.152	160.348	24.9225	55.2403	73.6465	78.933	55.1956	-9.43854	141.302	-107.98	-44.6575	-87.9623	7.60051	-3.55645	39.6997
69	362.605	391.072	312.876	225.6	17.7322	0.569208	-15.0252	-47.1962	-10.4906	225.698	227.333	164.222	186.305	175.006	30.5808	54.447	72.322	78.6906	55.5902	-11.952	140.554	-107.847	-43.4722	-87.5173	8.89996	-6.61406	43.5048
70	359.864	388.999	313.229	248.779	24.1125	2.99209	-14.4131	-47.0581	-10.5043	224.328	225.334	164.221	194.855	189.157	36.8211	53.6026	70.8915	78.3906	56.1949	-14.4429	139.568	-107.694	-42.2575	-87.0262	10.2496	-9.04673	47.1068
71	357.025	387.815	313.757	272.165	30.548	5.23061	-13.7356	-46.8838	-10.5047	222.635	223.578	163.784	202.226	202.556	43.3155	52.7105	69.362	78.0284	56.7739	-17.6546	138.68	-107.519	-41.0254	-86.4911	11.6396	-11.84	50.5592
72	353.737	386.532	314.189	295.704	37.2887	7.30279	-12.9895	-46.6722	-10.4923	220.945	221.58	163.779	208.356	215.383	50.3436	51.7775	67.7414	77.5995	57.1933	-21.0342	137.74	-107.32	-39.7867	-85.9132	13.1019	-14.6119	54.006
73	349.67	384.169	314.295	317.752	43.6492	9.0659	-12.1719	-46.4233	-10.4678	218.86	219.142	163.291	213.639	226.933	57.7626	50.8093	66.0352	77.1002	57.5783	-23.1864	136.764	-107.098	-38.552	-85.2929	14.6627	-16.3166	57.4659
74	345.154	382.138	314.536	336.988	50.2315	10.3532	-11.2835	-46.1391	-10.4331	216.798	217.412	162.71	219.039	238.91	65.6395	49.8075	64.247	76.5255	57.7325	-25.5803	136.07	-106.849	-37.3297	-84.6291	16.3607	-18.0287	61.1166
75	340.45	380.788	314.187	352.371	56.4913	11.0572	-10.3288	-45.8223	-10.3909	214.567	215.683	162.511	225.153	251.147	74.1871	48.7697	62.3773	75.8697	57.7306	-28.5734	135.305	-106.57	-36.1267	-83.9201	18.1689	-20.3393	64.9164
76	335.462	378.387	313.845	362.861	63.1301	11.4465	-9.31645	-45.4743	-10.3435	212.025	213.441	161.852	232.366	262.459	82.8625	47.6896	60.4236	75.1289	57.5643	-30.7033	134.332	-106.259	-34.948	-83.1633	20.0648	-21.7103	68.8209
77	330.048	374.754	313.302	368.228	70.4786	11.7659	-8.25669	-45.0923	-10.2923	209.009	210.183	160.616	240.415	272.307	91.6934	46.5599	58.3851	74.3006	57.2734	-32.0007	133.397	-105.912	-33.798	-82.3546	22.0957	-22.4348	73.2013
78	324.332	371.547	312.627	369.203	78.7244	12.1727	-7.15927	-44.6713	-10.2378	205.611	207.159	159.466	248.28	281.727	100.725	45.3758	56.2627	73.3828	56.8818	-34.1159	132.612	-105.526	-32.6811	-81.4866	24.1781	-23.4503	78.3349
79	318.738	368.139	311.65	366.648	88.1621	12.9296	-6.03414	-44.206	-10.1795	202.184	203.377	158.937	255.809	289.196	110.18	44.1352	54.0588	72.3743	56.271	-35.4179	131.828	-105.098	-31.6047	-80.5509	26.1671	-23.8879	84.2267
80	312.952	364.325	310.794	360.162	98.5633	14.1707	-4.89292	-43.6913	-10.1154	198.838	199.613	158.482	263.117	295.683	120.076	42.8372	51.7773	71.2745	55.2862	-36.3757	131.094	-104.626	-30.5766	-79.5381	27.9758	-23.8034	91.0268
81	307.327	359.818	309.794	350.17	110.679	15.5929	-3.74865	-43.1214	-10.0438	195.149	195.194	157.873	269.196	299.183	130.367	41.4818	49.4249	70.0793	54.2204	-36.6829	129.563	-104.11	-29.6059	-78.4393	29.5212	-23.042	98.1317
82	301.938	355.805	308.734	337.193	124.543	17.1154	-2.61451	-42.4886	-9.96471	191.346	190.704	157.401	273.729	301.086	141.688	40.071	47.0096	68.778	53.119	-37.1691	127.894	-103.55	-28.701	-77.2446	30.7724	-22.1645	105.917
83	296.674	351.038	307.785	321.434	140.329	18.8597	-1.50367	-41.7828	-9.878	187.331	186.09	156.258	276.598	301.363	153.898	38.6083	44.541	67.3556	51.985	-37.2549	126.395	-102.949	-27.8665	-75.9407	31.7207	-20.8589	115.14
84	291.443	344.229	306.41	303.156	157.008	20.8435	-0.429305	-40.9902	-9.78342	183.439	179.977	154.934	278.124	297.324	167.559	37.0976	42.0317	65.792	50.8484	-36.5454	124.835	-102.31	-27.1014	-74.5097	32.4159	-19.1171	125.879
85	286.268	337.547	304.897	282.872	176.052	23.4603	0.596773	-40.0956	-9.67993	179.386	174.5	154.138	277.768	292.668	183.51	35.5449	39.4982	64.0633	49.2833	-35.5035	122.626	-101.637	-26.3984	-72.9299	32.5872	-17.1542	137.392
86	281.391	329.907	302.341	261.064	195.551	27.5758	1.56428	-39.0869	-9.56225	175.481	168.341	152.759	275.801	284.933	199.849	33.9572	36.9605	62.1491	47.4433	-34.1721	120.341	-100.934	-25.7469	-71.1758	32.1208	-15.2643	150.532
87	277.026	321.707	299.044	238.721	215.181	34.0556	2.46565	-37.9555	-9.4199	172.086	161.594	150.707	272.469	275.587	215.731	32.3438	34.436	60.0335	45.1942	-33.2266	117.489	-100.206	-25.1307	-69.2167	30.9546	-13.9686	164.805
88	273.239	313.146	295.045	216.812	234.835	43.1908	3.298	-36.6964	-9.23883	168.268	154.881	147.929	266.007	264.373	230.718	30.7187	31.9376	57.7015	42.2008	-31.8437	114.547	-99.4599	-24.533	-67.0136	28.9027	-12.8868	180.682
89	270.025	304.427	289.327	196.204	254.003	55.0278	4.06222	-35.3083	-9.00209	164.8	148.824	144.807	257.383	252.487	245.533	29.0998	29.4754	55.1379	38.9833	-30.5688	110.268	-98.7006	-23.942	-64.5161	26.1879	-12.2001	195.924
90	266.22	295.142	281.921	175.753	272.958	69.6368	4.76094	-33.7904	-8.68856	161.063	141.618	140.511	244.82	239.002	257.713	27.5076	27.0548	52.3299	36.4447	-28.3591	104.687	-97.9362	-23.3435	-61.6632	23.6584	-11.9182	209.263
91	263.084	284.026	271.431	156.859	290.852	86.3747	5.39715	-32.1378	-8.27121	157.665	132.797	134.633	230.105	222.192	265.415	25.9635	24.6778	49.2719	32.836	-25.8655	97.412	-97.1761	-22.7093	-58.3861	20.0252	-12.1688	218.968
92	260.084	271.6	257.371	138.909	307.713	104.691	5.97349	-30.3415	-7.71581	154.401	123.41	126.722	213.079	202.452	266.286	24.489	22.3499	45.9717	28.6165	-23.2575	88.5163	-96.4302	-22.0005	-54.6129	15.7593	-12.9521	224.428
93	257.579	259.892	239.07	121.779	325.679	122.985	6.49114	-28.3907	-6.98291	151.33	114.362	117.117	194.216	180.301	260.126	23.103	20.089	42.4547	24.2968	-20.561	77.9471	-95.7095	-21.1783	-50.2803	11.3713	-13.823	223.321
94	255.708	248.304	214.684	105.349	343.479	137.608	6.94949	-26.2767	-6.0345	148.697	106.425	105.154	174.519	160.162	243.374	21.8214	17.9265	38.7693	19.9446	-18.5778	64.9511	-95.0244	-20.2151	-45.3594	7.09824	-16.4209	210.109
95	254.264	237.564	184.144	89.1922	358.334	143.886	7.3467	-24.0002	-4.84564	146.268	98.813	90.3836	154.305	136.607	213.694	20.6562	15.9024	34.9929	15.378	-17.6787	49.6589	-94.3847	-19.1052	-39.891	3.06137	-20.1562	179.557
96	252.962	229.424	148.002	73.2164	369.413	135.259	7.68063	-21.5784	-3.42288	144.258	92.7949	72.2465	133.743	113.802	169.773	19.617	14.0598	31.233	11.4857	-18.6656	33.0745	-93.7991	-17.8807	-34.0266	0.00364099	-24.1936	128.875
97	251.906	222.216	109.78	57.6634	371.618	109.97	7.95012	-19.0533	-1.82694	142.572	87.9292	54.1441	112.967	93.2994	121.262	18.7122	12.4385	27.6171	8.45848	-19.5506	16.4922	-93.2751	-16.6147	-28.0589	-2.07889	-26.1832	64.1566
98	251.377	220.734	70.9568	42.7829	368.53	69.6795	8.15596	-16.5028	-0.185642	141.507	86.7149	34.183	92.4827	75.842	70.1156	17.9492	11.0634	24.265	5.25179	-21.408	7.60663	-92.8187	-15.4084	-22.4034	-3.76504	-25.2745	26.6335
99	251.12	218.073	38.8226	28.5697	345.729	31.9361	8.30042	-14.038	1.32339	140.644	83.2045	17.9783	71.9946	58.071	32.8018	17.3342	9.94004	21.2578	2.15812	-21.4432	6.47906	-92.4343	-14.3686	-17.5118	-4.82548	-20.5757	18.96
100	251.121	213.214	25.323	14.9992	301.107	15.9483	8.3868	-11.7827	2.5255	140.539	81.6884	9.37685	51.9849	45.1676	14.8581	16.8709	9.05148	18.6352	-0.684027	-22.2028	6.97866	-92.124	-13.5725	-13.7399	-5.25203	-15.6627	14.849
101	251.582	205.664	19.9576	2.00651	240.504	9.0937	8.41836	-9.8445	3.31543	141.172	77.8952	11.1804	32.4579	32.4401	14.5818	16.5597	8.36827	16.416	-2.41871	-20.8374	3.38562	-91.888	-13.0501	-11.233	-4.97411	-9.46279	5.26628
